# Supplementary material for: Conventional Versus Underwater Endoscopic Mucosal Resection for Superficial Non-Ampullary Duodenal Epithelial Tumors ≤ 20 mm: Study Protocol for a Multicenter Randomized Controlled Trial (D-CURE Trial)
Source: Methods Protoc. 2026 Feb 23;9(1):30. doi: 10.3390/mps9010030 (PMC12942838; doi:10.3390/mps9010030)
Supplement: Supplementary file 1 [file mps-09-00030-s001.zip]

Archive with 1 entries (1 files):
- mps-4077082-supplementary.pdf
